# Supplementary material for: MSMCE: A novel representation module for classification of raw mass spectrometry data
Source: PLoS One. 2025 Aug 6;20(8):e0321239. doi: 10.1371/journal.pone.0321239 (PMC12327681; doi:10.1371/journal.pone.0321239)
Supplement: S1 File — Tabulated summary of estimated peak GPU memory footprint (MB) and Floating-Point Operations (FLOPs) for baseline and MSMCE-enhanced deep learning models. (XLSX) [file pone.0321239.s001.xlsx]

## Sheet: NSCLC_2
Model	embedding_channels	embedding_dim	spectrum_dim	Total params	Estimated Total Size (MB)	FLOPs (GB)	Accuracy	batch_size
ResNet-50	-	-	12000	15958338	23070	9.46	0.9661	64
DenseNet-121	-	-	12000	5521538	23421.5	4.61	0.9659
EfficientNet-B0	-	-	12000	7002178	14462.9	1.59	0.9769
LSTM	-	-	12000	58560514	249.9	0.7	0.7342
Transformer	-	-	12000	9427970	13.47	0.01	0.4999
MSMCE-ResNet-50	256	1024	-	42852674	2408.47	0.99	0.9785
MSMCE-DenseNet-121	256	1024	-	32415874	2400.28	0.58	0.9806
MSMCE-EfficientNet-B0	256	1024	-	33806402	1646.12	0.28	0.9782
MSMCE-LSTM	256	1024	-	85536770	885.76	15.24	0.9798
MSMCE-Transformer	256	1024	-	35182594	381.26	0.13	0.9813

## Sheet: CRLM_2
Model	embedding_channels	embedding_dim	spectrum_dim	Total params	Estimated Total Size (MB)	FLOPs (GB)	Accuracy	batch_size
ResNet-50	-	-	12000	15958338	23070	9.46	0.8818	64
DenseNet-121	-	-	12000	5521538	23421.5	4.61	0.8643
EfficientNet-B0	-	-	12000	7002178	14462.9	1.59	0.887
LSTM	-	-	12000	4546	249.9	0.7	0.5
Transformer	-	-	12000	9427970	13.47	0.01	0.5
MSMCE-ResNet-50	256	1024	-	42852674	2408.47	0.99	0.9212
MSMCE-DenseNet-121	256	1024	-	32415874	2400.28	0.58	0.9219
MSMCE-EfficientNet-B0	256	1024	-	33806402	1646.12	0.28	0.9189
MSMCE-LSTM	256	1024	-	26915138	885.76	15.24	0.9221
MSMCE-Transformer	256	1024	-	35182594	381.26	0.13	0.9154

## Sheet: RCC_2
Model	embedding_channels	embedding_dim	spectrum_dim	Total params	Estimated Total Size (MB)	FLOPs (GB)	Accuracy	batch_size
ResNet-50	-	-	9900	15958338	19055.4	7.81	0.7803	64
DenseNet-121	-	-	9900	5521538	19312.2	3.8	0.7494
EfficientNet-B0	-	-	9900	7002178	11948	1.31	0.8109
LSTM	-	-	9900	58560514	246.21	0.53	0.6991
Transformer	-	-	9900	9427970	11.36	0.01	0.6667
MSMCE-ResNet-50	256	1024	-	38551874	2390.73	0.99	0.8082
MSMCE-DenseNet-121	256	1024	-	28115074	2382.54	0.58	0.8156
MSMCE-EfficientNet-B0	256	1024	-	29505602	1628.38	0.28	0.8064
MSMCE-LSTM	256	1024	-	81235970	868.02	15.23	0.7865
MSMCE-Transformer	256	1024	-	30881794	363.52	0.12	0.7709

## Sheet: Canine Sarcoma_2
Model	embedding_channels	embedding_dim	spectrum_dim	Total params	Estimated Total Size (MB)	FLOPs (GB)	Accuracy	batch_size
ResNet-50	-	-	15000	15958338	14446.8	11.83	0.9671	32
DenseNet-121	-	-	15000	5521538	14640.3	5.77	0.9783
EfficientNet-B0	-	-	15000	7002178	9052.49	1.99	0.9783
LSTM	-	-	15000	58560514	244.03	0.88	0.6951
Transformer	-	-	15000	9427970	9.96	0.02	0.7848
MSMCE-ResNet-50	256	1024	-	48996674	1314.9	1	0.9955
MSMCE-DenseNet-121	256	1024	-	38559874	1289.93	0.59	0.994
MSMCE-EfficientNet-B0	256	1024	-	39950402	915.63	0.29	0.9933
MSMCE-LSTM	256	1024	-	91680770	638.91	15.24	0.9955
MSMCE-Transformer	256	1024	-	41326594	269.15	0.13	0.9933

## Sheet: Canine Sarcoma_12
Model	embedding_channels	embedding_dim	spectrum_dim	Total params	Estimated Total Size (MB)	FLOPs (GB)	Accuracy	batch_size
ResNet-50	-	-	15000	15958338	14446.8	11.83	0.7235	32
DenseNet-121	-	-	15000	5521538	14640.3	5.77	0.7265
EfficientNet-B0	-	-	15000	7002178	9052.49	1.99	0.852
LSTM	-	-	15000	58560514	244.03	0.88	0.1854
Transformer	-	-	15000	9427970	9.96	0.02	0.1883
MSMCE-ResNet-50	256	1024	-	48996674	1314.9	1	0.9043
MSMCE-DenseNet-121	256	1024	-	38559874	1289.93	0.59	0.9178
MSMCE-EfficientNet-B0	256	1024	-	39950402	915.63	0.29	0.8969
MSMCE-LSTM	256	1024	-	91680770	638.91	15.24	0.8767
MSMCE-Transformer	256	1024	-	41326594	269.15	0.13	0.7324
