# Supplementary material for: MSMCE: A novel representation module for classification of raw mass spectrometry data
Source: PLoS One. 2025 Aug 6;20(8):e0321239. doi: 10.1371/journal.pone.0321239 (PMC12327681; doi:10.1371/journal.pone.0321239)
Supplement: S2 File — Bootstrap 95% confidence intervals for mean performance metrics (Accuracy, Precision, Recall, F1-Score) from k-fold cross-validation on the hold-out test set for all evaluated models. (XLSX) [file pone.0321239.s002.xlsx]

## Sheet: NSCLC_2
NSCLC	Baseline (95% CI)				MSMCE (95% CI)
Classes=2	Accuracy	Precision	Recall	F1 Score	Accuracy	Precision	Recall	F1 Score
RF	[0.9926, 0.9942]	[0.9926, 0.9942]	[0.9926, 0.9942]	[0.9926, 0.9942]	-	-	-	-
SVM	[0.9684, 0.9698]	[0.9684, 0.9698]	[0.9684, 0.9698]	[0.9684, 0.9698]	-	-	-	-
LDA	[0.8844, 0.8913]	[0.8848, 0.8916]	[0.8844, 0.8913]	[0.8844, 0.8913]	-	-	-	-
ResNet-50	[0.9634, 0.9689]	[0.9634, 0.9690]	[0.9634, 0.9689]	[0.9634, 0.9689]	[0.9748, 0.9811]	[0.9750, 0.9813]	[0.9748, 0.9812]	[0.9748, 0.9812]
DenseNet-121	[0.9629, 0.9685]	[0.9631, 0.9687]	[0.9629, 0.9685]	[0.9629, 0.9685]	[0.9789, 0.9817]	[0.9790, 0.9819]	[0.9789, 0.9817]	[0.9789, 0.9817]
EfficientNet-B0	[0.9741, 0.9796]	[0.9741, 0.9796]	[0.9741, 0.9796]	[0.9741, 0.9796]	[0.9758, 0.9799]	[0.9758, 0.9800]	[0.9758, 0.9799]	[0.9758, 0.9799]
LSTM	[0.5760, 0.8947]	[0.3677, 0.8531]	[0.5760, 0.8947]	[0.4371, 0.8669]	[0.9779, 0.9816]	[0.9780, 0.9817]	[0.9779, 0.9816]	[0.9779, 0.9816]
Transformer	[0.4999, 0.5000]	[0.2500, 0.2500]	[0.5000, 0.5000]	[0.3333, 0.3333]	[0.9797, 0.9834]	[0.9799, 0.9835]	[0.9797, 0.9834]	[0.9797, 0.9834]

## Sheet: CRLM_2
CRLM	Baseline (95% CI)				MSMCE (95% CI)
Classes=2	Accuracy	Precision	Recall	F1 Score	Accuracy	Precision	Recall	F1 Score
RF	[0.9072, 0.9106]	[0.9120, 0.9155]	[0.9071, 0.9106]	[0.9069, 0.9104]	-	-	-	-
SVM	[0.8917, 0.8963]	[0.8925, 0.8973]	[0.8917, 0.8963]	[0.8916, 0.8962]	-	-	-	-
LDA	[0.8992, 0.9052]	[0.8992, 0.9052]	[0.8992, 0.9052]	[0.8992, 0.9052]	-	-	-	-
ResNet-50	[0.8705, 0.8925]	[0.8721, 0.8942]	[0.8705, 0.8925]	[0.8703, 0.8925]	[0.9138, 0.9304]	[0.9145, 0.9314]	[0.9138, 0.9304]	[0.9138, 0.9304]
DenseNet-121	[0.8425, 0.8791]	[0.8466, 0.8803]	[0.8425, 0.8791]	[0.8420, 0.8790]	[0.9168, 0.9266]	[0.9178, 0.9274]	[0.9168, 0.9266]	[0.9168, 0.9266]
EfficientNet-B0	[0.8842, 0.8900]	[0.8878, 0.8947]	[0.8842, 0.8900]	[0.8839, 0.8897]	[0.9164, 0.9216]	[0.9179, 0.9224]	[0.9164, 0.9216]	[0.9163, 0.9216]
LSTM	[0.4999, 0.5000]	[0.2499, 0.2500]	[0.5000, 0.5000]	[0.3333, 0.3334]	[0.9184, 0.9260]	[0.9197, 0.9273]	[0.9184, 0.9260]	[0.9184, 0.9259]
Transformer	[0.4999, 0.5000]	[0.2499, 0.2500]	[0.5000, 0.5000]	[0.3333, 0.3334]	[0.9111, 0.9197]	[0.9141, 0.9220]	[0.9111, 0.9197]	[0.9109, 0.9197]

## Sheet: RCC_2
RCC	Baseline (95% CI)				MSMCE (95% CI)
Classes=2	Accuracy	Precision	Recall	F1 Score	Accuracy	Precision	Recall	F1 Score
RF	[0.8026, 0.8079]	[0.8563, 0.8687]	[0.7111, 0.7179]	[0.7326, 0.7405]	-	-	-	-
SVM	[0.6746, 0.6762]	[0.6258, 0.6342]	[0.5292, 0.5316]	[0.4791, 0.4835]	-	-	-	-
LDA	[0.6259, 0.6444]	[0.5934, 0.6153]	[0.6001, 0.6245]	[0.5945, 0.6167]	-	-	-	-
ResNet-50	[0.7693, 0.7875]	[0.7429, 0.7653]	[0.7213, 0.7493]	[0.7287, 0.7549]	[0.8000, 0.8164]	[0.7761, 0.7942]	[0.7851, 0.7977]	[0.7813, 0.7942]
DenseNet-121	[0.7433, 0.7563]	[0.7161, 0.7308]	[0.6711, 0.6992]	[0.6813, 0.7080]	[0.8131, 0.8195]	[0.7891, 0.7965]	[0.7969, 0.8013]	[0.7927, 0.7985]
EfficientNet-B0	[0.8020, 0.8203]	[0.7788, 0.8044]	[0.7677, 0.7862]	[0.7736, 0.7915]	[0.7963, 0.8171]	[0.7730, 0.7949]	[0.7862, 0.8006]	[0.7777, 0.7957]
LSTM	[0.6723, 0.7407]	[0.3885, 0.6656]	[0.5158, 0.6637]	[0.4320, 0.6522]	[0.7379, 0.8140]	[0.5591, 0.7917]	[0.6441, 0.7955]	[0.5931, 0.7918]
Transformer	[0.6667, 0.6667]	[0.3333, 0.3333]	[0.5000, 0.5000]	[0.4000, 0.4000]	[0.7220, 0.8124]	[0.5431, 0.7909]	[0.6148, 0.7864]	[0.5655, 0.7866]

## Sheet: Canine Sarcoma_2
Canine sarcoma	Baseline (95% CI)				MSMCE (95% CI)
Classes=2	Accuracy	Precision	Recall	F1 Score	Accuracy	Precision	Recall	F1 Score
RF	[0.9821, 0.9851]	[0.9888, 0.9907]	[0.9583, 0.9653]	[0.9726, 0.9773]	-	-	-	-
SVM	[0.9753, 0.9776]	[0.9776, 0.9847]	[0.9470, 0.9530]	[0.9623, 0.9659]	-	-	-	-
LDA	[0.9305, 0.9410]	[0.8886, 0.9013]	[0.9116, 0.9342]	[0.8999, 0.9160]	-	-	-	-
ResNet-50	[0.9589, 0.9753]	[0.9405, 0.9692]	[0.9348, 0.9640]	[0.9389, 0.9635]	[0.9955, 0.9955]	[0.9898, 0.9947]	[0.9921, 0.9971]	[0.9933, 0.9934]
DenseNet-121	[0.9723, 0.9851]	[0.9607, 0.9746]	[0.9572, 0.9817]	[0.9589, 0.9780]	[0.9925, 0.9955]	[0.9877, 0.9930]	[0.9889, 0.9959]	[0.9889, 0.9934]
EfficientNet-B0	[0.9761, 0.9806]	[0.9549, 0.9744]	[0.9670, 0.9786]	[0.9652, 0.9715]	[0.9918, 0.9948]	[0.9872, 0.9893]	[0.9885, 0.9954]	[0.9878, 0.9923]
LSTM	[0.5000, 0.8004]	[0.2500, 0.5790]	[0.5000, 0.5554]	[0.3084, 0.5353]	[0.9955, 0.9955]	[0.9898, 0.9947]	[0.9921, 0.9971]	[0.9933, 0.9934]
Transformer	[0.7848, 0.7848]	[0.3924, 0.3924]	[0.5000, 0.5000]	[0.4397, 0.4397]	[0.9888, 0.9955]	[0.9757, 0.9935]	[0.9916, 0.9971]	[0.9838, 0.9934]

## Sheet: Canine Sarcoma_12
Canine sarcoma	Baseline (95% CI)				MSMCE (95% CI)
Classes=12	Accuracy	Precision	Recall	F1 Score	Accuracy	Precision	Recall	F1 Score
RF	[0.8558, 0.8662]	[0.9218, 0.9306]	[0.7936, 0.8254]	[0.8339, 0.8555]	-	-	-	-
SVM	[0.8460, 0.8535]	[0.9133, 0.9236]	[0.7811, 0.7930]	[0.8228, 0.8369]	-	-	-	-
LDA	[0.7601, 0.7840]	[0.7512, 0.7773]	[0.7721, 0.8135]	[0.7521, 0.7882]	-	-	-	-
ResNet-50	[0.6913, 0.7534]	[0.6819, 0.7374]	[0.7473, 0.7970]	[0.6932, 0.7483]	[0.8774, 0.9290]	[0.8907, 0.9446]	[0.9152, 0.9564]	[0.8971, 0.9486]
DenseNet-121	[0.6921, 0.7549]	[0.6891, 0.7611]	[0.7742, 0.8078]	[0.6989, 0.7499]	[0.8939, 0.9402]	[0.9106, 0.9496]	[0.9336, 0.9582]	[0.9202, 0.9515]
EfficientNet-B0	[0.8401, 0.8640]	[0.8360, 0.8706]	[0.8517, 0.8777]	[0.8354, 0.8590]	[0.8752, 0.9215]	[0.8852, 0.9375]	[0.9155, 0.9497]	[0.8958, 0.9420]
LSTM	[0.1143, 0.2661]	[0.0098, 0.0551]	[0.0833, 0.1227]	[0.0170, 0.0643]	[0.8542, 0.8991]	[0.8692, 0.9156]	[0.8894, 0.9315]	[0.8744, 0.9176]
Transformer	[0.1629, 0.2093]	[0.0136, 0.0174]	[0.0833, 0.0833]	[0.0233, 0.0288]	[0.6605, 0.7982]	[0.6442, 0.8057]	[0.7227, 0.8428]	[0.6392, 0.8112]
